# Supplementary material for: Radiomics-Based Machine Learning for Predicting the Injury Time of Rib Fractures in Gemstone Spectral Imaging Scans
Source: Bioengineering (Basel). 2022 Dec 21;10(1):8. doi: 10.3390/bioengineering10010008 (PMC9855073; doi:10.3390/bioengineering10010008)
Supplement: Supplementary file 1 [file bioengineering-10-00008-s001.zip]

Archive with 1 entries (1 files):
- bioengineering-2015803-supplementary.pdf
